# Supplementary material for: Risk Stratification in Patients with Acute Pulmonary Embolism: Current Evidence and Perspectives
Source: J Clin Med. 2022 Apr 30;11(9):2533. doi: 10.3390/jcm11092533 (PMC9104204; doi:10.3390/jcm11092533)
Supplement: Supplementary file 1 [file jcm-11-02533-s001.zip]

Archive with 1 entries (1 files):
- jcm-1670117-supplementary.pdf
